# Supplementary material for: A systematic review of the influence of rice characteristics and processing methods on postprandial glycaemic and insulinaemic responses
Source: Br J Nutr. 2015 Aug 27;114(7):1035–45. doi: 10.1017/S0007114515001841 (PMC4579564; doi:10.1017/S0007114515001841)
Supplement: Supplementary file 1 [file S0007114515001841sup001.zip]

Archive with 4 entries (3 files):
- S0007114515001841sup/
- S0007114515001841sup/S0007114515001841sup001.docx
- S0007114515001841sup/S0007114515001841sup002.docx
- S0007114515001841sup/S0007114515001841sup003.docx
